# Supplementary material for: Conditional protein tagging methods reveal highly specific subcellular distribution of ion channels in motion-sensing neurons
Source: eLife. 2020 Oct 20;9:e62953. doi: 10.7554/eLife.62953 (PMC7655108; doi:10.7554/eLife.62953)
Supplement: Supplementary file 11. [file elife-62953-supp11.avi.zip]

Archive with 1 entries (1 files):
- V3_T4d_Da7.avi
